# Supplementary material for: Discovery of osmotic sensitive transcription factors in fish intestine via a transcriptomic approach
Source: BMC Genomics. 2014 Dec 18;15(1):1134. doi: 10.1186/1471-2164-15-1134 (PMC4377849; doi:10.1186/1471-2164-15-1134)
Supplement: Supplementary file 2 — Additional file 2: Figures S1-S4: Real time PCR results of the transcription factors in medaka intestine discovered from transcriptome. The expression patterns were categorized to salinity-related, stress-related, and insignificant changes. Statistical significant groups are indicated by asterisks in the bar graphs (two-way ANOVA, Bonferroni with time-matched comparison.*p < 0.05). (ZIP 666 KB) [file 12864_2014_6879_MOESM2_ESM.zip]

Archive with 4 entries (4 files):
- 5418616931286175_MOESM1_ESM.tiff/figure S1.tiff
- 5418616931286175_MOESM1_ESM.tiff/figure S2.tiff
- 5418616931286175_MOESM1_ESM.tiff/figure S3.tiff
- 5418616931286175_MOESM1_ESM.tiff/figure S4.tiff
